# Supplementary material for: Automated Spectrophotometric Assays for the Measurement of Ammonia and Bicarbonate in Saliva of Horses: Analytical Validation and Changes in Equine Gastric Ulcer Syndrome (EGUS)
Source: Metabolites. 2024 Feb 28;14(3):147. doi: 10.3390/metabo14030147 (PMC10972414; doi:10.3390/metabo14030147)
Supplement: Supplementary file 1 [file metabolites-14-00147-s001.zip]

Archive with 1 entries (1 files):
- metabolites-2882655-supplementary.pdf
